# Supplementary material for: Fabrication of Nitrogen-Doped Reduced Graphene Oxide Modified Screen Printed Carbon Electrode (N-rGO/SPCE) as Hydrogen Peroxide Sensor
Source: Nanomaterials (Basel). 2022 Jul 16;12(14):2443. doi: 10.3390/nano12142443 (PMC9324769; doi:10.3390/nano12142443)
Supplement: Supplementary file 1 [file nanomaterials-12-02443-s001.zip]

Archive with 1 entries (1 files):
- nanomaterials-1785223-supplementary.pdf
